# Supplementary material for: Improving drought tolerance in some wheat genotypes with foliar application of silicon nanoparticles in Al-Dawadmi, Saudi Arabia
Source: PeerJ. 2026 Feb 24;14:e20823. doi: 10.7717/peerj.20823 (PMC12947762; doi:10.7717/peerj.20823)
Supplement: Supplemental Information 1 [file peerj-14-20823-s001.xlsx]

## Sheet: Raw data
	First season
				Net photosynthesis				Transpiration rate				Stomatal conductance				Water use efficiency				Intercellular CO2				Relative Water Content				Chlorophyll a				Chlorophyll b				Carotenoid				Total photosynthetic pigments				Shoot length				Leaf area per plant
Water regimes	foliar application of silicon nanoparticles	Genotypes	R1	R2	R3		R1	R2	R3		R1	R2	R3		R1	R2	R3		R1	R2	R3		R1	R2	R3		R1	R2	R3		R1	R2	R3		R1	R2	R3		R1	R2	R3		R1	R2	R3		R1	R2	R3
Well-watered	SiNPs0	Giza 171	8.6376	9.5107	10.3089		1.7222	2.2204	1.9557		0.1892	0.243	0.2123		5.0154	4.2833	5.2711		168.513	216.888	190.364		55.2644	71.3613	63.0546		1.8077	2.3377	2.0719		0.4193	0.5451	0.4881		0.3334	0.4285	0.375		2.4885	3.193	2.7846		87.9094	95.4746	100.692		278.829	357.74	311.94
		Sakha 95	9.3098	10.4545	11.049		1.8088	2.3651	2.051		0.1975	0.2568	0.2214		5.147	4.4203	5.3871		176.507	230.251	199.165		58.1832	76.2405	66.2684		1.9076	2.5047	2.1819		0.4461	0.5898	0.5176		0.3484	0.4536	0.3915		2.5939	3.3692	2.9006		92.7384	102.255	106.009		290.607	377.43	324.909
		Misr 3	9.4442	10.6187	11.1658		1.8261	2.3903	2.0661		0.1992	0.2593	0.2229		5.1718	4.4425	5.4044		178.106	232.575	200.555		58.767	77.0891	66.7758		1.9276	2.5338	2.1992		0.4515	0.5976	0.5223		0.3514	0.458	0.3941		2.615	3.3998	2.9189		93.7042	103.435	106.849		292.963	380.854	326.957
		Gemmeiza-9	10.0155	11.3573	11.7501		1.8997	2.5035	2.1413		0.2062	0.2701	0.2301		5.2723	4.5366	5.4874		184.901	243.033	207.504		61.248	80.9076	69.3129		2.0125	2.6645	2.2861		0.4742	0.6326	0.5455		0.3642	0.4776	0.4072		2.7046	3.5377	3.0105		97.8089	108.741	111.046		302.975	396.264	337.195
		Giza-168	10.6877	12.3011	12.4901		1.9862	2.6481	2.2366		0.2145	0.284	0.2392		5.381	4.6452	5.5845		192.895	256.396	216.305		64.1668	85.7868	72.5266		2.1124	2.8315	2.3961		0.501	0.6773	0.575		0.3792	0.5027	0.4237		2.8099	3.7138	3.1266		102.638	115.522	116.363		314.754	415.954	350.164
		Sids-14	11.5279	13.4091	13.347		2.0944	2.818	2.3469		0.2249	0.3003	0.2498		5.5042	4.7584	5.6871		202.887	272.083	226.497		67.8154	91.5146	76.2478		2.2373	3.0275	2.5234		0.5344	0.7298	0.6091		0.398	0.5322	0.4428		2.9417	3.9207	3.2609		108.674	123.482	122.519		329.478	439.068	365.181
		SOKOLL	11.9312	13.9425	13.7755		2.1463	2.8997	2.4021		0.2298	0.3081	0.2551		5.5589	4.8082	5.7348		207.684	279.636	231.592		69.5667	94.2724	78.1084		2.2973	3.1219	2.5871		0.5505	0.7551	0.6261		0.407	0.5463	0.4524		3.0049	4.0202	3.3281		111.572	127.315	125.598		336.545	450.197	372.689
		18 SAWYT 19/20	12.3345	14.517	14.2039		2.1982	2.9878	2.4572		0.2348	0.3165	0.2604		5.6111	4.8588	5.7804		212.48	287.77	236.688		71.318	97.2423	79.9689		2.3572	3.2236	2.6508		0.5665	0.7823	0.6432		0.416	0.5616	0.462		3.0681	4.1275	3.3953		114.469	131.442	128.676		343.613	462.182	380.198
	SiNPs100	Giza 171	8.9401	9.9211	10.6205		1.7612	2.2833	1.9958		0.1929	0.249	0.2161		5.0762	4.345	5.3213		172.111	222.698	194.07		56.5779	73.4827	64.4078		1.8527	2.4103	2.1182		0.4314	0.5645	0.5005		0.3402	0.4394	0.3819		2.5359	3.2696	2.8334		90.0825	98.4227	102.931		284.129	366.301	317.401
		Sakha 95	9.9147	11.2342	11.6722		1.8867	2.4846	2.1313		0.205	0.2683	0.2291		5.2551	4.5215	5.4767		183.702	241.29	206.577		60.8102	80.2712	68.9746		1.9976	2.6427	2.2745		0.4702	0.6268	0.5424		0.362	0.4743	0.4054		2.6887	3.5147	2.9983		97.0845	107.857	110.487		301.209	393.695	335.83
		Misr 3	10.2508	11.6856	12.0227		1.9299	2.5538	2.1764		0.2091	0.2749	0.2335		5.3114	4.5758	5.5241		187.699	247.681	210.746		62.2696	82.6047	70.4969		2.0475	2.7226	2.3266		0.4836	0.6482	0.5564		0.3695	0.4863	0.4132		2.7414	3.5989	3.0533		99.4991	111.1	113.005		307.098	403.112	341.974
		Gemmeiza-9	10.3852	11.8908	12.1785		1.9473	2.5852	2.1965		0.2108	0.2779	0.2354		5.3333	4.5995	5.5446		189.298	250.586	212.599		62.8534	83.6654	71.1735		2.0675	2.7589	2.3497		0.4889	0.6579	0.5626		0.3725	0.4918	0.4167		2.7625	3.6372	3.0777		100.465	112.574	114.124		309.454	407.393	344.704
		Giza-168	10.7885	12.4242	12.607		1.9992	2.667	2.2516		0.2157	0.2858	0.2407		5.3965	4.6585	5.5991		194.094	258.139	217.695		64.6047	86.4232	73.0341		2.1274	2.8533	2.4134		0.505	0.6832	0.5796		0.3815	0.506	0.4263		2.8258	3.7368	3.1449		103.362	116.406	117.203		316.521	418.522	352.212
		Sids-14	12.1328	14.1887	13.9702		2.1723	2.9375	2.4272		0.2323	0.3117	0.2575		5.5853	4.8302	5.7558		210.082	283.122	233.909		70.4423	95.5452	78.9541		2.3272	3.1655	2.616		0.5585	0.7668	0.6339		0.4115	0.5529	0.4567		3.0365	4.0662	3.3587		113.02	129.084	126.997		340.079	455.334	376.102
		SOKOLL	12.4353	14.5991	14.2818		2.2112	3.0004	2.4673		0.2361	0.3177	0.2613		5.6237	4.8657	5.7885		213.679	288.932	237.614		71.7558	97.6666	80.3072		2.3722	3.2381	2.6624		0.5705	0.7862	0.6463		0.4182	0.5638	0.4637		3.084	4.1428	3.4075		115.193	132.032	129.236		345.379	463.894	381.563
		18 SAWYT 19/20	12.6369	14.8863	14.5155		2.2372	3.0444	2.4974		0.2386	0.322	0.2642		5.6486	4.8897	5.8123		216.078	292.999	240.394		72.6315	99.1516	81.3221		2.4022	3.2889	2.6971		0.5785	0.7998	0.6556		0.4227	0.5714	0.4689		3.1156	4.1964	3.4442		116.642	134.095	130.915		348.913	469.887	385.658
	SiNPs200	Giza 171	9.1418	10.2083	10.8542		1.7871	2.3274	2.0259		0.1954	0.2532	0.219		5.1153	4.3862	5.3576		174.509	226.765	196.849		57.4535	74.9677	65.4226		1.8827	2.4612	2.1529		0.4394	0.5782	0.5098		0.3447	0.4471	0.3872		2.5675	3.3232	2.8701		91.5312	100.486	104.61		287.663	372.293	321.496
		Sakha 95	10.15	11.5625	11.9059		1.917	2.5349	2.1613		0.2079	0.2731	0.232		5.2948	4.5613	5.5085		186.5	245.938	209.357		61.8318	81.9683	69.9895		2.0325	2.7008	2.3092		0.4795	0.6423	0.5517		0.3672	0.4831	0.4106		2.7256	3.576	3.035		98.7747	110.215	112.165		305.331	400.544	339.926
		Misr 3	10.486	11.9728	12.2564		1.9602	2.5978	2.2065		0.212	0.2792	0.2363		5.3494	4.6088	5.5547		190.497	251.748	213.526		63.2912	84.0897	71.5118		2.0825	2.7734	2.3613		0.4929	0.6618	0.5657		0.3747	0.494	0.4185		2.7783	3.6526	3.0899		101.189	113.163	114.684		311.221	409.105	346.069
		Gemmeiza-9	10.5869	12.137	12.3733		1.9732	2.623	2.2215		0.2133	0.2816	0.2378		5.3653	4.6272	5.5697		191.696	254.072	214.916		63.729	84.9382	72.0192		2.0975	2.8024	2.3787		0.4969	0.6695	0.5703		0.377	0.4983	0.4211		2.7941	3.6832	3.1083		101.914	114.343	115.523		312.987	412.529	348.117
		Giza-168	10.9566	12.6704	12.7628		2.0208	2.7048	2.2717		0.2178	0.2894	0.2426		5.4218	4.6845	5.6182		196.093	261.625	219.548		65.3344	87.6961	73.7106		2.1524	2.8968	2.4366		0.5117	0.6948	0.5858		0.3852	0.5125	0.4298		2.8521	3.7828	3.1693		104.57	118.175	118.322		319.466	423.659	354.942
		Sids-14	12.4689	14.6401	14.3208		2.2155	3.0067	2.4723		0.2365	0.3183	0.2618		5.6279	4.8692	5.7925		214.079	289.513	238.078		71.9018	97.8787	80.4764		2.3772	3.2453	2.6681		0.5719	0.7882	0.6478		0.419	0.5649	0.4646		3.0892	4.1504	3.4136		115.435	132.327	129.515		345.968	464.751	382.245
		SOKOLL	12.6369	14.8863	14.5155		2.2372	3.0444	2.4974		0.2386	0.322	0.2642		5.6486	4.8897	5.8123		216.078	292.999	240.394		72.6315	99.1516	81.3221		2.4022	3.2889	2.6971		0.5785	0.7998	0.6556		0.4227	0.5714	0.4689		3.1156	4.1964	3.4442		116.642	134.095	130.915		348.913	469.887	385.658
		18 SAWYT 19/20	12.7377	15.0094	14.5934		2.2502	3.0633	2.5074		0.2398	0.3238	0.2652		5.6608	4.8998	5.8202		217.277	294.742	241.32		73.0693	99.788	81.6604		2.4171	3.3107	2.7087		0.5826	0.8057	0.6587		0.425	0.5747	0.4706		3.1314	4.2194	3.4564		117.367	134.98	131.474		350.68	472.455	387.023
Moderate	SiNPs0	Giza 171	8.4024	9.2235	10.0752		1.6919	2.1764	1.9256		0.1863	0.2388	0.2094		4.9661	4.238	5.2321		165.715	212.821	187.584		54.2428	69.8763	62.0398		1.7728	2.2869	2.0371		0.41	0.5315	0.4788		0.3282	0.4209	0.3698		2.4516	3.1394	2.7479		86.2192	93.4109	99.0132		274.706	351.747	307.845
		Sakha 95	8.9065	9.88	10.6205		1.7569	2.277	1.9958		0.1925	0.2484	0.2161		5.0696	4.339	5.3213		171.711	222.117	194.07		56.4319	73.2706	64.4078		1.8477	2.4031	2.1182		0.4301	0.5626	0.5005		0.3394	0.4383	0.3819		2.5307	3.2619	2.8334		89.841	98.1279	102.931		283.54	365.445	317.401
		Misr 3	9.0409	10.0852	10.7374		1.7742	2.3085	2.0109		0.1942	0.2514	0.2176		5.0959	4.3688	5.3396		173.31	225.022	195.459		57.0157	74.3313	64.9152		1.8677	2.4394	2.1355		0.4354	0.5723	0.5052		0.3424	0.4438	0.3845		2.5517	3.3002	2.8518		90.8068	99.602	103.77		285.896	369.725	319.449
		Gemmeiza-9	10.4188	11.9318	12.1785		1.9516	2.5915	2.1965		0.2112	0.2785	0.2354		5.3387	4.6041	5.5446		189.697	251.167	212.599		62.9993	83.8775	71.1735		2.0725	2.7661	2.3497		0.4903	0.6598	0.5626		0.3732	0.4929	0.4167		2.7678	3.6449	3.0777		100.706	112.869	114.124		310.043	408.249	344.704
		Giza-168	10.2172	11.6445	11.9838		1.9256	2.5475	2.1714		0.2087	0.2743	0.233		5.3059	4.571	5.519		187.299	247.1	210.283		62.1237	82.3926	70.3278		2.0425	2.7153	2.3208		0.4822	0.6462	0.5548		0.3687	0.4852	0.4124		2.7362	3.5913	3.0472		99.2576	110.805	112.725		306.509	402.256	341.291
		Sids-14	11.091	12.8346	12.9186		2.0381	2.7299	2.2917		0.2195	0.2918	0.2445		5.4418	4.7015	5.637		197.691	263.949	221.401		65.9181	88.5446	74.3872		2.1724	2.9259	2.4597		0.517	0.7026	0.592		0.3882	0.5169	0.4332		2.8732	3.8134	3.1938		105.535	119.355	119.441		321.822	427.083	357.673
		SOKOLL	11.4607	13.327	13.2691		2.0857	2.8054	2.3369		0.224	0.299	0.2488		5.4948	4.7505	5.6781		202.088	270.921	225.57		67.5235	91.0903	75.9095		2.2273	3.013	2.5118		0.5317	0.7259	0.606		0.3965	0.53	0.4411		2.9311	3.9053	3.2487		108.191	122.892	121.96		328.3	437.356	363.816
		18 SAWYT 19/20	11.864	13.8194	13.6976		2.1376	2.8809	2.392		0.229	0.3063	0.2541		5.55	4.797	5.7263		206.885	277.893	230.666		69.2748	93.636	77.7701		2.2873	3.1001	2.5755		0.5478	0.7493	0.623		0.4055	0.5431	0.4506		2.9944	3.9973	3.3159		111.089	126.43	125.038		335.367	447.629	371.324
	SiNPs100	Giza 171	8.604	9.4697	10.27		1.7179	2.2141	1.9507		0.1888	0.2424	0.2118		5.0084	4.2769	5.2647		168.114	216.307	189.9		55.1185	71.1492	62.8855		1.8027	2.3305	2.0661		0.418	0.5431	0.4866		0.3327	0.4274	0.3741		2.4832	3.1853	2.7785		87.6679	95.1798	100.412		278.24	356.884	311.258
		Sakha 95	9.3434	10.4545	11.049		1.8131	2.3651	2.051		0.1979	0.2568	0.2214		5.1532	4.4203	5.3871		176.907	230.251	199.165		58.3292	76.2405	66.2684		1.9126	2.5047	2.1819		0.4474	0.5898	0.5176		0.3492	0.4536	0.3915		2.5992	3.3692	2.9006		92.9799	102.255	106.009		291.196	377.43	324.909
		Misr 3	9.545	10.7418	11.2827		1.8391	2.4091	2.0811		0.2004	0.2611	0.2243		5.1901	4.4588	5.4215		179.305	234.318	201.945		59.2048	77.7255	67.2832		1.9426	2.5556	2.2166		0.4555	0.6034	0.5269		0.3537	0.4613	0.3967		2.6308	3.4228	2.9373		94.4286	104.319	107.688		294.73	383.422	329.005
		Gemmeiza-9	10.9229	12.5884	12.7238		2.0165	2.6922	2.2667		0.2174	0.2882	0.2421		5.4168	4.6759	5.6135		195.693	260.463	219.085		65.1884	87.2718	73.5415		2.1474	2.8823	2.4308		0.5103	0.6909	0.5843		0.3845	0.5103	0.4289		2.8468	3.7675	3.1632		104.328	117.586	118.042		318.877	421.946	354.26
		Giza-168	10.5197	12.0549	12.2954		1.9646	2.6104	2.2115		0.2124	0.2804	0.2368		5.3547	4.618	5.5597		190.897	252.91	213.989		63.4371	84.514	71.6809		2.0875	2.7879	2.3671		0.4943	0.6657	0.5672		0.3755	0.4962	0.4193		2.7836	3.6679	3.096		101.431	113.753	114.964		311.81	410.817	346.752
		Sids-14	11.5951	13.4911	13.4249		2.103	2.8306	2.3569		0.2257	0.3015	0.2508		5.5135	4.7663	5.6959		203.687	273.245	227.423		68.1073	91.9388	76.5861		2.2473	3.042	2.535		0.5371	0.7337	0.6122		0.3995	0.5343	0.4446		2.9522	3.936	3.2732		109.157	124.072	123.079		330.656	440.78	366.546
		SOKOLL	11.9648	13.9835	13.8144		2.1506	2.906	2.4071		0.2303	0.3087	0.2556		5.5634	4.8119	5.7391		208.084	280.217	232.055		69.7126	94.4845	78.2775		2.3023	3.1292	2.5929		0.5518	0.7571	0.6277		0.4077	0.5474	0.4533		3.0102	4.0279	3.3342		111.813	127.609	125.877		337.134	451.053	373.372
		18 SAWYT 19/20	11.9984	14.0246	13.8144		2.155	2.9123	2.4071		0.2307	0.3093	0.2556		5.5678	4.8156	5.7391		208.483	280.798	232.055		69.8586	94.6967	78.2775		2.3072	3.1364	2.5929		0.5531	0.759	0.6277		0.4085	0.5485	0.4533		3.0155	4.0356	3.3342		112.055	127.904	125.877		337.723	451.909	373.372
	SiNPs200	Giza 171	9.4778	10.6597	11.2048		1.8304	2.3965	2.0711		0.1996	0.2599	0.2234		5.178	4.4479	5.4101		178.506	233.156	201.018		58.9129	77.3012	66.9449		1.9326	2.541	2.205		0.4528	0.5995	0.5238		0.3522	0.4591	0.395		2.6202	3.4075	2.925		93.9457	103.729	107.128		293.552	381.71	327.639
		Sakha 95	9.545	10.7828	11.2827		1.8391	2.4154	2.0811		0.2004	0.2617	0.2243		5.1901	4.4642	5.4215		179.305	234.899	201.945		59.2048	77.9376	67.2832		1.9426	2.5628	2.2166		0.4555	0.6054	0.5269		0.3537	0.4623	0.3967		2.6308	3.4304	2.9373		94.4286	104.614	107.688		294.73	384.279	329.005
		Misr 3	9.8811	11.1932	11.6332		1.8823	2.4783	2.1262		0.2045	0.2677	0.2286		5.2494	4.5164	5.4713		183.302	240.709	206.114		60.6642	80.059	68.8055		1.9926	2.6354	2.2687		0.4688	0.6248	0.5409		0.3612	0.4733	0.4045		2.6835	3.507	2.9922		96.8431	107.562	110.207		300.62	392.839	335.148
		Gemmeiza-9	11.7967	13.7784	13.6197		2.129	2.8746	2.382		0.2282	0.3057	0.2532		5.541	4.7932	5.7177		206.085	277.312	229.739		68.9829	93.4238	77.4318		2.2773	3.0929	2.5639		0.5451	0.7473	0.6199		0.404	0.542	0.4489		2.9838	3.9896	3.3037		110.606	126.135	124.478		334.189	446.773	369.959
		Giza-168	11.2254	12.9987	13.0354		2.0554	2.7551	2.3068		0.2211	0.2942	0.2459		5.4613	4.7181	5.6509		199.29	266.273	222.791		66.5019	89.3932	74.8946		2.1924	2.9549	2.4771		0.5224	0.7104	0.5967		0.3912	0.5212	0.4359		2.8943	3.8441	3.2121		106.501	120.534	120.281		324.177	430.507	359.72
		Sids-14	12.4017	14.558	14.2818		2.2069	2.9941	2.4673		0.2356	0.3171	0.2613		5.6195	4.8623	5.7885		213.28	288.351	237.614		71.6099	97.4545	80.3072		2.3672	3.2308	2.6624		0.5692	0.7843	0.6463		0.4175	0.5627	0.4637		3.0787	4.1351	3.4075		114.952	131.737	129.236		344.79	463.038	381.563
		SOKOLL	12.2672	14.3939	14.126		2.1896	2.9689	2.4472		0.234	0.3147	0.2594		5.6026	4.8482	5.7723		211.681	286.027	235.761		71.0261	96.6059	79.6307		2.3472	3.2018	2.6392		0.5638	0.7765	0.6401		0.4145	0.5583	0.4602		3.0576	4.1045	3.3831		113.986	130.558	128.116		342.435	459.614	378.832
		18 SAWYT 19/20	12.3008	14.476	14.165		2.1939	2.9815	2.4522		0.2344	0.3159	0.2599		5.6068	4.8552	5.7764		212.081	287.189	236.225		71.172	97.0302	79.7998		2.3522	3.2163	2.645		0.5652	0.7804	0.6416		0.4152	0.5605	0.4611		3.0629	4.1198	3.3892		114.228	131.147	128.396		343.024	461.326	379.515
Severe	SiNPs0	Giza 171	7.4278	7.9103	9.0625		1.5665	1.9751	1.7952		0.1743	0.2195	0.1969		4.7418	4.005	5.0481		154.124	194.229	175.54		50.0105	63.0879	57.6421		1.6279	2.0546	1.8866		0.3712	0.4693	0.4385		0.3064	0.386	0.3471		2.2988	2.8943	2.5891		79.2171	83.9767	91.7374		257.627	324.353	290.098
		Sakha 95	7.663	8.2386	9.2962		1.5967	2.0254	1.8253		0.1772	0.2243	0.1998		4.7991	4.0676	5.0929		156.922	198.877	178.319		51.0321	64.785	58.6569		1.6629	2.1127	1.9213		0.3806	0.4848	0.4478		0.3117	0.3947	0.3524		2.3357	2.9555	2.6258		80.9073	86.3353	93.4165		261.749	331.201	294.193
		Misr 3	8.3352	9.1414	10.0363		1.6833	2.1638	1.9206		0.1855	0.2376	0.2089		4.9517	4.2247	5.2255		164.916	211.659	187.121		53.9509	69.4521	61.8706		1.7628	2.2724	2.0313		0.4073	0.5276	0.4773		0.3267	0.4187	0.3689		2.4411	3.124	2.7418		85.7363	92.8212	98.7334		273.528	350.035	307.162
		Gemmeiza-9	9.8811	11.1932	11.6332		1.8823	2.4783	2.1262		0.2045	0.2677	0.2286		5.2494	4.5164	5.4713		183.302	240.709	206.114		60.6642	80.059	68.8055		1.9926	2.6354	2.2687		0.4688	0.6248	0.5409		0.3612	0.4733	0.4045		2.6835	3.507	2.9922		96.8431	107.562	110.207		300.62	392.839	335.148
		Giza-168	9.2426	10.3725	10.9711		1.8001	2.3525	2.041		0.1967	0.2556	0.2205		5.1344	4.4091	5.3754		175.708	229.089	198.239		57.8913	75.8162	65.9301		1.8976	2.4902	2.1703		0.4434	0.5859	0.5145		0.3469	0.4514	0.3898		2.5834	3.3538	2.8884		92.2555	101.666	105.449		289.43	375.718	323.544
		Sids-14	10.7885	12.3832	12.568		1.9992	2.6607	2.2466		0.2157	0.2852	0.2402		5.3965	4.6541	5.5942		194.094	257.558	217.232		64.6047	86.2111	72.8649		2.1274	2.846	2.4076		0.505	0.6812	0.5781		0.3815	0.5049	0.4254		2.8258	3.7292	3.1388		103.362	116.112	116.923		316.521	417.666	351.529
		SOKOLL	10.9229	12.6294	12.7238		2.0165	2.6985	2.2667		0.2174	0.2888	0.2421		5.4168	4.6802	5.6135		195.693	261.044	219.085		65.1884	87.4839	73.5415		2.1474	2.8896	2.4308		0.5103	0.6929	0.5843		0.3845	0.5114	0.4289		2.8468	3.7751	3.1632		104.328	117.881	118.042		318.877	422.802	354.26
		18 SAWYT 19/20	9.6459	10.8649	11.3995		1.8521	2.428	2.0962		0.2016	0.2629	0.2258		5.2082	4.4748	5.4383		180.504	236.061	203.334		59.6426	78.3619	67.7906		1.9576	2.5773	2.234		0.4595	0.6093	0.5316		0.356	0.4645	0.3993		2.6466	3.4458	2.9556		95.1529	105.204	108.528		296.497	385.991	331.052
	SiNPs100	Giza 171	7.7302	8.2797	9.3741		1.6054	2.0317	1.8354		0.178	0.2249	0.2008		4.8151	4.0752	5.1075		157.721	199.458	179.246		51.324	64.9971	58.9952		1.6729	2.1199	1.9329		0.3832	0.4868	0.4509		0.3132	0.3958	0.3541		2.3462	2.9632	2.638		81.3902	86.6301	93.9761		262.927	332.057	295.558
		Sakha 95	7.7975	8.4028	9.452		1.6141	2.0506	1.8454		0.1788	0.2267	0.2017		4.831	4.0977	5.1219		158.521	201.201	180.172		51.6159	65.6336	59.3335		1.6829	2.1417	1.9445		0.3859	0.4926	0.454		0.3147	0.3991	0.3558		2.3568	2.9862	2.6502		81.8731	87.5145	94.5358		264.105	334.626	296.924
		Misr 3	8.5368	9.3876	10.231		1.7093	2.2016	1.9457		0.188	0.2412	0.2113		4.9945	4.2641	5.2583		167.314	215.145	189.437		54.8266	70.7249	62.7164		1.7928	2.316	2.0603		0.4153	0.5393	0.485		0.3312	0.4253	0.3732		2.4727	3.17	2.7724		87.185	94.5901	100.132		277.062	355.172	310.575
		Gemmeiza-9	10.0828	11.4804	11.828		1.9083	2.5223	2.1513		0.207	0.2719	0.231		5.2836	4.5515	5.498		185.7	244.776	208.43		61.5399	81.544	69.6512		2.0225	2.6863	2.2976		0.4769	0.6384	0.5486		0.3657	0.4809	0.4089		2.7151	3.5606	3.0228		98.2918	109.626	111.606		304.153	398.832	338.561
		Giza-168	9.6795	10.9059	11.3995		1.8564	2.4343	2.0962		0.2021	0.2635	0.2258		5.2142	4.4801	5.4383		180.904	236.642	203.334		59.7886	78.5741	67.7906		1.9626	2.5846	2.234		0.4608	0.6112	0.5316		0.3567	0.4656	0.3993		2.6519	3.4534	2.9556		95.3944	105.498	108.528		297.086	386.847	331.052
		Sids-14	10.9902	12.6704	12.8017		2.0251	2.7048	2.2767		0.2182	0.2894	0.2431		5.4269	4.6845	5.6229		196.492	261.625	220.011		65.4803	87.6961	73.8798		2.1574	2.8968	2.4424		0.513	0.6948	0.5874		0.386	0.5125	0.4306		2.8574	3.7828	3.1754		104.811	118.175	118.602		320.055	423.659	355.625
		SOKOLL	11.3598	13.1628	13.1523		2.0727	2.7802	2.3218		0.2228	0.2966	0.2474		5.4806	4.7344	5.6646		200.889	268.597	224.18		67.0857	90.2417	75.4021		2.2123	2.984	2.4945		0.5277	0.7182	0.6013		0.3942	0.5256	0.4385		2.9153	3.8747	3.2304		107.467	121.713	121.12		326.533	433.932	361.768
		18 SAWYT 19/20	9.7803	11.07	11.5164		1.8694	2.4594	2.1112		0.2033	0.2659	0.2272		5.2319	4.501	5.4549		182.103	238.966	204.724		60.2264	79.4226	68.2981		1.9776	2.6136	2.2513		0.4648	0.619	0.5362		0.359	0.47	0.4019		2.6677	3.4841	2.9739		96.1187	106.678	109.367		298.853	390.271	333.1
	SiNPs200	Giza 171	11.5615	13.4091	13.386		2.0987	2.818	2.3519		0.2253	0.3003	0.2503		5.5089	4.7584	5.6915		203.287	272.083	226.96		67.9613	91.5146	76.4169		2.2423	3.0275	2.5292		0.5357	0.7298	0.6106		0.3987	0.5322	0.4437		2.947	3.9207	3.267		108.916	123.482	122.799		330.067	439.068	365.864
		Sakha 95	7.9991	8.649	9.6468		1.64	2.0883	1.8705		0.1813	0.2303	0.2041		4.8774	4.1416	5.1574		160.919	204.687	182.488		52.4915	66.9064	60.1792		1.7128	2.1853	1.9734		0.3939	0.5043	0.4618		0.3192	0.4056	0.3602		2.3884	3.0321	2.6808		83.3218	89.2834	95.935		267.639	339.762	300.337
		Misr 3	8.8057	9.7159	10.5037		1.7439	2.2519	1.9808		0.1913	0.246	0.2147		5.0495	4.3146	5.3027		170.512	219.793	192.68		55.9941	72.422	63.9004		1.8327	2.374	2.1008		0.426	0.5548	0.4959		0.3372	0.434	0.3793		2.5149	3.2313	2.8151		89.1166	96.9487	102.091		281.773	362.02	315.353
		Gemmeiza-9	10.2844	11.7266	12.0617		1.9343	2.5601	2.1814		0.2095	0.2755	0.2339		5.3169	4.5806	5.5293		188.099	248.262	211.21		62.4155	82.8168	70.6661		2.0525	2.7298	2.3324		0.4849	0.6501	0.5579		0.3702	0.4874	0.4141		2.7467	3.6066	3.0594		99.7405	111.395	113.285		307.687	403.969	342.656
		Giza-168	10.1836	11.5625	11.9448		1.9213	2.5349	2.1664		0.2083	0.2731	0.2325		5.3004	4.5613	5.5138		186.899	245.938	209.82		61.9777	81.9683	70.1586		2.0375	2.7008	2.315		0.4809	0.6423	0.5533		0.368	0.4831	0.4115		2.7309	3.576	3.0411		99.0162	110.215	112.445		305.92	400.544	340.608
		Sids-14	11.091	12.7935	12.8796		2.0381	2.7236	2.2867		0.2195	0.2912	0.244		5.4418	4.6972	5.6323		197.691	263.368	220.938		65.9181	88.3325	74.2181		2.1724	2.9186	2.4539		0.517	0.7007	0.5905		0.3882	0.5158	0.4324		2.8732	3.8058	3.1877		105.535	119.06	119.161		321.822	426.227	356.99
		SOKOLL	13.5443	16.0763	15.4503		2.354	3.2268	2.6177		0.2497	0.3394	0.2757		5.7537	4.9821	5.9022		226.869	309.848	251.512		76.5719	105.304	85.3815		2.537	3.4995	2.836		0.6147	0.8562	0.6928		0.443	0.6031	0.4898		3.2579	4.4185	3.5907		123.161	142.645	137.631		364.815	494.714	402.04
		18 SAWYT 19/20	9.7131	10.988	11.4774		1.8607	2.4469	2.1062		0.2025	0.2647	0.2267		5.2201	4.4906	5.4494		181.304	237.804	204.261		59.9345	78.9983	68.1289		1.9676	2.5991	2.2455		0.4622	0.6151	0.5347		0.3575	0.4678	0.4011		2.6571	3.4687	2.9678		95.6358	106.088	109.087		297.675	388.559	332.418
	Second season			Net photosynthesis				Transpiration rate				Stomatal conductance				Water use efficiency				Intercellular CO2				Relative Water Content				Chlorophyll a				Chlorophyll b				Carotenoid				Total photosynthetic pigments				Shoot length				Leaf area per plant
Water regimes	foliar application of silicon nanoparticles	Genotypes	R1	R2	R3		R1	R2	R3		R1	R2	R3		R1	R2	R3		R1	R2	R3		R1	R2	R3		R1	R2	R3		R1	R2	R3		R1	R2	R3		R1	R2	R3		R1	R2	R3		R1	R2	R3
Well-watered	SiNPs0	Giza 171	10.8751	12.1465	10.2698		2.0922	2.5535	1.8923		0.2322	0.2843	0.214		5.1978	4.7567	5.4273		191.9	234.168	173.387		64.388	78.5892	58.2565		1.8826	2.2819	1.6357		0.4553	0.55	0.3877		0.4135	0.5061	0.3803		2.7587	3.3731	2.5215		129.58	133.163	118.807		191.353	230.784	161.334
		Sakha 95	11.7371	12.9937	10.9411		2.2142	2.6834	1.9787		0.2439	0.2968	0.2223		5.3008	4.8422	5.5294		203.166	246.163	181.37		68.1311	82.5743	60.9087		2.0234	2.4318	1.7355		0.493	0.5901	0.4144		0.4346	0.5287	0.3953		2.9072	3.5312	2.6267		136.386	139.25	123.629		207.954	248.458	173.097
		Misr 3	11.9095	13.172	11.0471		2.2386	2.7107	1.9923		0.2462	0.2994	0.2236		5.32	4.8592	5.5448		205.419	248.689	182.631		68.8797	83.4133	61.3275		2.0515	2.4634	1.7513		0.5005	0.5986	0.4186		0.4389	0.5334	0.3977		2.9369	3.5645	2.6433		137.747	140.531	124.39		211.274	252.179	174.954
		Gemmeiza-9	12.6422	13.8408	11.577		2.3423	2.8133	2.0606		0.2562	0.3092	0.2301		5.3973	4.9199	5.6183		214.996	258.158	188.933		72.0613	86.5595	63.4214		2.1712	2.5817	1.83		0.5326	0.6303	0.4397		0.4568	0.5512	0.4095		3.0632	3.6894	2.7264		143.532	145.337	128.198		225.385	266.132	184.24
		Giza-168	13.5041	14.688	12.2482		2.4643	2.9431	2.147		0.2679	0.3217	0.2384		5.48	4.9906	5.7048		226.262	270.153	196.916		75.8045	90.5446	66.0737		2.312	2.7316	1.9298		0.5703	0.6704	0.4665		0.478	0.5737	0.4245		3.2117	3.8475	2.8317		150.338	151.423	133.02		241.986	283.807	196.003
		Sids-14	14.5816	15.669	13.0254		2.6167	3.0935	2.2471		0.2825	0.3361	0.248		5.5724	5.0652	5.7966		240.345	284.042	206.16		80.4833	95.1589	69.1447		2.488	2.9052	2.0453		0.6174	0.7169	0.4974		0.5044	0.5998	0.4419		3.3974	4.0306	2.9535		158.845	158.471	138.604		262.737	304.271	209.623
		SOKOLL	15.0988	16.1595	13.414		2.6899	3.1687	2.2971		0.2895	0.3433	0.2528		5.6131	5.0998	5.8395		247.105	290.986	210.782		82.7292	97.4661	70.6802		2.5725	2.992	2.1031		0.64	0.7402	0.5129		0.5171	0.6128	0.4505		3.4865	4.1222	3.0145		162.929	161.995	141.396		272.697	314.504	216.433
		18 SAWYT 19/20	15.6159	16.6945	13.8026		2.7631	3.2507	2.3471		0.2965	0.3511	0.2576		5.6516	5.1357	5.8806		253.865	298.562	215.403		84.9751	99.983	72.2157		2.657	3.0866	2.1608		0.6627	0.7655	0.5283		0.5298	0.627	0.4592		3.5756	4.2221	3.0754		167.012	165.839	144.188		282.658	325.666	223.243
	SiNPs100	Giza 171	11.263	12.5478	10.5525		2.1471	2.615	1.9287		0.2375	0.2902	0.2175		5.2456	4.7983	5.4714		196.97	239.85	176.749		66.0724	80.4769	59.3732		1.9459	2.3529	1.6778		0.4722	0.569	0.399		0.423	0.5168	0.3866		2.8255	3.448	2.5658		132.643	136.047	120.837		198.824	239.156	166.286
		Sakha 95	10.9182	12.2357	10.3405		2.0983	2.5672	1.9014		0.2328	0.2856	0.2149		5.2033	4.7661	5.4384		192.463	235.431	174.227		64.5751	79.0087	58.5357		1.8896	2.2977	1.6462		0.4572	0.5542	0.3905		0.4145	0.5085	0.3819		2.7661	3.3897	2.5325		129.92	133.804	119.314		192.183	232.644	162.572
		Misr 3	12.9439	14.153	11.8243		2.385	2.8611	2.0924		0.2603	0.3138	0.2332		5.4272	4.9467	5.651		218.939	262.577	191.874		73.3714	88.0277	64.3986		2.2205	2.6369	1.8668		0.5458	0.6451	0.4496		0.4643	0.5595	0.415		3.1151	3.7476	2.7652		145.914	147.579	129.974		231.195	272.644	188.574
		Gemmeiza-9	13.1163	14.2867	11.9656		2.4094	2.8816	2.1106		0.2626	0.3158	0.2349		5.4438	4.9579	5.6692		221.192	264.471	193.555		74.1201	88.6569	64.9569		2.2486	2.6606	1.8878		0.5533	0.6514	0.4552		0.4685	0.563	0.4182		3.1449	3.7726	2.7874		147.275	148.54	130.99		234.516	275.435	191.05
		Giza-168	13.6334	14.8218	12.3542		2.4826	2.9636	2.1606		0.2696	0.3236	0.2397		5.4917	5.0013	5.7178		227.952	272.047	198.177		76.3659	91.1738	66.4924		2.3331	2.7553	1.9455		0.5759	0.6768	0.4707		0.4812	0.5773	0.4269		3.234	3.8725	2.8483		151.359	152.384	133.781		244.476	286.597	197.861
		Sids-14	15.3574	16.427	13.5907		2.7265	3.2097	2.3199		0.293	0.3472	0.255		5.6326	5.118	5.8584		250.485	294.774	212.882		83.8521	98.7246	71.3782		2.6147	3.0393	2.1293		0.6514	0.7528	0.5199		0.5235	0.6199	0.4545		3.531	4.1721	3.0422		164.97	163.917	142.665		277.678	320.085	219.529
		SOKOLL	15.7452	16.7837	13.8733		2.7814	3.2643	2.3562		0.2982	0.3525	0.2585		5.6609	5.1415	5.8879		255.555	299.825	216.244		85.5365	100.403	72.4949		2.6781	3.1024	2.1713		0.6683	0.7697	0.5311		0.533	0.6294	0.4608		3.5979	4.2387	3.0865		168.033	166.479	144.695		285.148	327.527	224.482
		18 SAWYT 19/20	16.0038	17.0066	14.0853		2.818	3.2985	2.3835		0.3018	0.3557	0.2611		5.6792	5.1558	5.9094		258.935	302.981	218.765		86.6595	101.451	73.3325		2.7203	3.1419	2.2028		0.6796	0.7803	0.5396		0.5393	0.6353	0.4655		3.6424	4.2803	3.1197		170.075	168.081	146.218		290.128	332.178	228.196
	SiNPs200	Giza 171	11.5216	12.8153	10.7644		2.1837	2.6561	1.956		0.241	0.2942	0.2201		5.2761	4.8249	5.5034		200.349	243.638	179.269		67.1953	81.7354	60.2108		1.9882	2.4002	1.7093		0.4836	0.5817	0.4074		0.4293	0.5239	0.3914		2.8701	3.4979	2.599		134.684	137.969	122.36		203.804	244.737	170.001
		Sakha 95	12.8146	14.0192	11.7183		2.3667	2.8406	2.0788		0.2585	0.3118	0.2319		5.4146	4.9353	5.6371		217.249	260.683	190.614		72.81	87.3984	63.9798		2.1994	2.6133	1.851		0.5401	0.6387	0.4454		0.4611	0.5559	0.4127		3.0929	3.7227	2.7486		144.893	146.618	129.213		228.705	269.853	186.717
		Misr 3	13.2455	14.4205	12.0362		2.4277	2.9021	2.1197		0.2643	0.3177	0.2358		5.4561	4.969	5.6782		222.882	266.365	194.395		74.6815	89.2861	65.2361		2.2698	2.6843	1.8983		0.559	0.6578	0.458		0.4717	0.5666	0.4198		3.1671	3.7976	2.7984		148.296	149.501	131.497		237.006	278.225	192.289
		Gemmeiza-9	13.3748	14.5543	12.1422		2.446	2.9226	2.1334		0.2661	0.3197	0.2371		5.4681	4.9799	5.6916		224.572	268.259	195.656		75.243	89.9153	65.6549		2.2909	2.7079	1.914		0.5646	0.6641	0.4622		0.4748	0.5701	0.4221		3.1894	3.8225	2.815		149.317	150.462	132.259		239.496	281.016	194.146
		Giza-168	13.8489	15.0002	12.4955		2.5131	2.991	2.1788		0.2725	0.3263	0.2415		5.5108	5.0152	5.7349		230.769	274.572	199.857		77.3017	92.0128	67.0508		2.3683	2.7868	1.9665		0.5854	0.6852	0.4763		0.4865	0.582	0.43		3.2711	3.9058	2.8704		153.06	153.666	134.797		248.626	290.318	200.337
		Sids-14	15.7883	16.8283	13.9086		2.7875	3.2712	2.3608		0.2988	0.3531	0.2589		5.664	5.1444	5.8915		256.119	300.456	216.664		85.7237	100.612	72.6345		2.6851	3.1103	2.1766		0.6702	0.7719	0.5325		0.5341	0.6306	0.4616		3.6053	4.247	3.092		168.373	166.8	144.949		285.978	328.457	225.101
		SOKOLL	16.0038	17.0512	14.0853		2.818	3.3053	2.3835		0.3018	0.3564	0.2611		5.6792	5.1587	5.9094		258.935	303.613	218.765		86.6595	101.661	73.3325		2.7203	3.1498	2.2028		0.6796	0.7824	0.5396		0.5393	0.6365	0.4655		3.6424	4.2886	3.1197		170.075	168.401	146.218		290.128	333.108	228.196
		18 SAWYT 19/20	16.1331	17.1404	14.1559		2.8363	3.319	2.3926		0.3035	0.3577	0.2619		5.6881	5.1643	5.9165		260.625	304.875	219.605		87.2209	102.081	73.6116		2.7414	3.1655	2.2133		0.6853	0.7866	0.5424		0.5425	0.6389	0.4671		3.6647	4.3053	3.1308		171.096	169.042	146.726		292.618	334.969	229.434
Moderate	SiNPs0	Giza 171	10.5735	11.8789	10.0579		2.0496	2.5125	1.865		0.2281	0.2804	0.2114		5.1589	4.7279	5.393		187.956	230.381	170.866		63.0779	77.3307	57.4189		1.8333	2.2346	1.6042		0.4421	0.5373	0.3793		0.4061	0.499	0.3756		2.7067	3.3232	2.4882		127.198	131.241	117.284		185.543	225.203	157.619
		Sakha 95	11.2199	12.5032	10.5525		2.141	2.6082	1.9287		0.2369	0.2896	0.2175		5.2404	4.7938	5.4714		196.406	239.219	176.749		65.8852	80.2672	59.3732		1.9389	2.345	1.6778		0.4704	0.5669	0.399		0.4219	0.5156	0.3866		2.8181	3.4397	2.5658		132.302	135.726	120.837		197.994	238.226	166.286
		Misr 3	11.3923	12.6815	10.6584		2.1654	2.6356	1.9423		0.2392	0.2922	0.2188		5.261	4.8117	5.4875		198.66	241.744	178.009		66.6338	81.1061	59.792		1.967	2.3766	1.6935		0.4779	0.5754	0.4032		0.4262	0.5204	0.389		2.8478	3.473	2.5824		133.663	137.008	121.599		201.314	241.947	168.144
		Gemmeiza-9	13.1593	14.3313	11.9656		2.4155	2.8884	2.1106		0.2632	0.3164	0.2349		5.4479	4.9616	5.6692		221.756	265.103	193.555		74.3072	88.8666	64.9569		2.2557	2.6685	1.8878		0.5552	0.6535	0.4552		0.4695	0.5642	0.4182		3.1523	3.7809	2.7874		147.615	148.86	130.99		235.346	276.365	191.05
		Giza-168	12.9008	14.1084	11.7889		2.3789	2.8543	2.0879		0.2597	0.3132	0.2327		5.423	4.9429	5.6464		218.376	261.946	191.454		73.1843	87.8179	64.259		2.2134	2.629	1.8615		0.5439	0.643	0.4482		0.4632	0.5583	0.4142		3.1077	3.7393	2.7597		145.574	147.259	129.72		230.365	271.714	187.955
		Sids-14	14.0213	15.1785	12.6368		2.5374	3.0183	2.197		0.2749	0.3289	0.2432		5.5258	5.0288	5.7518		233.022	277.098	201.538		78.0503	92.8517	67.6092		2.3965	2.8184	1.9875		0.5929	0.6937	0.4819		0.4907	0.5867	0.4332		3.3008	3.9391	2.8926		154.421	154.947	135.812		251.946	294.039	202.813
		SOKOLL	14.4954	15.6244	12.9548		2.6045	3.0866	2.238		0.2813	0.3354	0.2471		5.5654	5.0619	5.7886		239.219	283.411	205.32		80.109	94.9492	68.8655		2.4739	2.8973	2.0348		0.6136	0.7148	0.4946		0.5023	0.5986	0.4403		3.3825	4.0223	2.9425		158.165	158.15	138.096		261.077	303.341	208.385
		18 SAWYT 19/20	15.0126	16.0703	13.3434		2.6777	3.155	2.288		0.2883	0.342	0.2519		5.6065	5.0936	5.8319		245.979	289.724	209.941		82.3549	97.0466	70.401		2.5584	2.9762	2.0926		0.6363	0.7359	0.51		0.515	0.6104	0.449		3.4716	4.1055	3.0034		162.248	161.354	140.888		271.037	312.643	215.195
	SiNPs100	Giza 171	10.832	12.1465	10.2345		2.0862	2.5535	1.8877		0.2316	0.2843	0.2136		5.1924	4.7567	5.4216		191.336	234.168	172.967		64.2008	78.5892	58.1169		1.8755	2.2819	1.6305		0.4534	0.55	0.3863		0.4124	0.5061	0.3795		2.7512	3.3731	2.5159		129.24	133.163	118.553		190.523	230.784	160.715
		Sakha 95	11.7802	13.0383	10.9411		2.2203	2.6902	1.9787		0.2445	0.2974	0.2223		5.3056	4.8465	5.5294		203.729	246.795	181.37		68.3182	82.7841	60.9087		2.0304	2.4397	1.7355		0.4949	0.5923	0.4144		0.4357	0.5298	0.3953		2.9146	3.5396	2.6267		136.726	139.57	123.629		208.784	249.388	173.097
		Misr 3	12.0388	13.2612	11.153		2.2569	2.7244	2.006		0.248	0.3007	0.2249		5.3342	4.8676	5.5599		207.109	249.951	183.891		69.4412	83.8328	61.7463		2.0726	2.4791	1.767		0.5062	0.6028	0.4229		0.442	0.5358	0.4		2.9592	3.5812	2.6599		138.768	141.172	125.152		213.764	254.039	176.811
		Gemmeiza-9	13.8058	14.9556	12.4602		2.507	2.9841	2.1743		0.2719	0.3256	0.241		5.507	5.0117	5.7307		230.206	273.941	199.437		77.1145	91.803	66.9112		2.3613	2.7789	1.9613		0.5835	0.6831	0.4749		0.4854	0.5808	0.4292		3.2637	3.8975	2.8649		152.72	153.345	134.543		247.796	289.388	199.718
		Giza-168	13.2886	14.4651	12.0716		2.4338	2.9089	2.1243		0.2649	0.3184	0.2362		5.4601	4.9726	5.6827		223.446	266.997	194.815		74.8687	89.4959	65.3757		2.2768	2.6922	1.9035		0.5609	0.6599	0.4594		0.4727	0.5678	0.4206		3.1746	3.8059	2.804		148.636	149.821	131.751		237.836	279.155	192.908
		Sids-14	14.6678	15.7582	13.0961		2.6289	3.1071	2.2562		0.2836	0.3374	0.2489		5.5794	5.0716	5.8046		241.472	285.305	207		80.8577	95.5784	69.4239		2.5021	2.921	2.0558		0.6212	0.7211	0.5002		0.5066	0.6022	0.4434		3.4122	4.0473	2.9646		159.526	159.111	139.112		264.397	306.132	210.862
		SOKOLL	15.1419	16.204	13.4494		2.696	3.1755	2.3017		0.2901	0.3439	0.2532		5.6164	5.1028	5.8433		247.669	291.618	211.202		82.9164	97.6758	70.8198		2.5795	2.9999	2.1083		0.6419	0.7423	0.5143		0.5182	0.614	0.4513		3.4939	4.1305	3.02		163.269	162.315	141.65		273.527	315.434	217.053
		18 SAWYT 19/20	15.185	16.2486	13.4494		2.7021	3.1823	2.3017		0.2907	0.3446	0.2532		5.6197	5.1059	5.8433		248.232	292.249	211.202		83.1035	97.8856	70.8198		2.5866	3.0077	2.1083		0.6438	0.7444	0.5143		0.5193	0.6152	0.4513		3.5013	4.1388	3.02		163.609	162.635	141.65		274.358	316.364	217.053
	SiNPs200	Giza 171	11.9526	13.2166	11.0824		2.2447	2.7176	1.9969		0.2468	0.3001	0.224		5.3248	4.8634	5.5498		205.983	249.32	183.051		69.0669	83.623	61.4671		2.0586	2.4712	1.7565		0.5024	0.6007	0.42		0.4399	0.5346	0.3985		2.9443	3.5729	2.6489		138.087	140.852	124.644		212.104	253.109	175.573
		Sakha 95	12.0388	13.3058	11.153		2.2569	2.7312	2.006		0.248	0.3014	0.2249		5.3342	4.8717	5.5599		207.109	250.583	183.891		69.4412	84.0425	61.7463		2.0726	2.487	1.767		0.5062	0.6049	0.4229		0.442	0.537	0.4		2.9592	3.5895	2.6599		138.768	141.492	125.152		213.764	254.97	176.811
		Misr 3	12.4698	13.6625	11.471		2.3179	2.7859	2.0469		0.2538	0.3066	0.2288		5.3798	4.9041	5.604		212.743	255.633	187.673		71.3127	85.7205	63.0026		2.143	2.5501	1.8143		0.525	0.6218	0.4355		0.4526	0.5464	0.4071		3.0335	3.6561	2.7098		142.171	144.055	127.436		222.065	262.411	182.383
		Gemmeiza-9	14.9264	16.0257	13.2727		2.6655	3.1482	2.2789		0.2871	0.3413	0.251		5.5998	5.0905	5.8241		244.852	289.093	209.101		81.9806	96.8369	70.1218		2.5443	2.9683	2.0821		0.6325	0.7338	0.5072		0.5129	0.6093	0.4474		3.4568	4.0972	2.9923		161.567	161.034	140.381		269.377	311.713	213.957
		Giza-168	14.1937	15.3123	12.7428		2.5618	3.0388	2.2107		0.2772	0.3308	0.2445		5.5404	5.0389	5.7642		235.276	278.992	202.799		78.7989	93.481	68.028		2.4246	2.8421	2.0033		0.6005	0.7	0.4861		0.4949	0.5903	0.4355		3.3305	3.964	2.9092		155.782	155.908	136.573		255.267	296.829	204.671
		Sids-14	15.7021	16.7391	13.8733		2.7753	3.2575	2.3562		0.2977	0.3518	0.2585		5.6578	5.1386	5.8879		254.992	299.194	216.244		85.3494	100.193	72.4949		2.671	3.0945	2.1713		0.6664	0.7676	0.5311		0.5319	0.6282	0.4608		3.5905	4.2304	3.0865		167.693	166.159	144.695		284.318	326.597	224.482
		SOKOLL	15.5297	16.5608	13.732		2.7509	3.2302	2.338		0.2953	0.3492	0.2567		5.6453	5.1269	5.8733		252.739	296.668	214.563		84.6008	99.3538	71.9365		2.6429	3.063	2.1503		0.6589	0.7592	0.5255		0.5277	0.6235	0.4576		3.5607	4.1971	3.0643		166.332	164.878	143.68		280.998	322.876	222.005
		18 SAWYT 19/20	15.5728	16.6499	13.7673		2.757	3.2438	2.3426		0.2959	0.3505	0.2571		5.6485	5.1328	5.8769		253.302	297.931	214.983		84.7879	99.7733	72.0761		2.6499	3.0787	2.1556		0.6608	0.7634	0.5269		0.5288	0.6259	0.4584		3.5682	4.2137	3.0699		166.672	165.518	143.934		281.828	324.736	222.624
Severe	SiNPs0	Giza 171	9.3236	10.7196	9.1393		1.8727	2.3348	1.7467		0.2112	0.2634	0.2		4.9787	4.5912	5.2323		171.62	213.966	159.942		57.6504	71.8774	53.7895		1.6291	2.0294	1.4677		0.3874	0.4824	0.3427		0.3754	0.4682	0.3551		2.4913	3.1068	2.3442		117.329	122.912	110.685		161.472	201.017	141.523
		Sakha 95	9.6253	10.9872	9.3513		1.9154	2.3758	1.774		0.2153	0.2673	0.2027		5.0252	4.6246	5.2713		175.563	217.754	162.463		58.9605	73.1359	54.6271		1.6784	2.0768	1.4992		0.4006	0.4951	0.3511		0.3828	0.4753	0.3598		2.5433	3.1567	2.3774		119.711	124.834	112.207		167.282	206.598	145.237
		Misr 3	10.4873	11.8344	10.0225		2.0374	2.5057	1.8604		0.2269	0.2797	0.2109		5.1475	4.723	5.3872		186.83	229.749	170.446		62.7036	77.121	57.2793		1.8192	2.2267	1.599		0.4383	0.5352	0.3779		0.404	0.4978	0.3748		2.6918	3.3148	2.4827		126.517	130.921	117.03		183.883	224.272	157
		Gemmeiza-9	12.4698	13.7071	11.471		2.3179	2.7927	2.0469		0.2538	0.3073	0.2288		5.3798	4.9081	5.604		212.743	256.264	187.673		71.3127	85.9302	63.0026		2.143	2.558	1.8143		0.525	0.6239	0.4355		0.4526	0.5476	0.4071		3.0335	3.6644	2.7098		142.171	144.375	127.436		222.065	263.342	182.383
		Giza-168	11.6509	12.9491	10.8704		2.202	2.6766	1.9696		0.2427	0.2961	0.2214		5.291	4.838	5.5191		202.039	245.532	180.53		67.7568	82.3646	60.6296		2.0093	2.4239	1.725		0.4892	0.588	0.4116		0.4325	0.5275	0.3937		2.8923	3.5229	2.6156		135.705	138.93	123.121		206.294	247.528	171.858
		Sids-14	13.6334	14.7772	12.3189		2.4826	2.9568	2.1561		0.2696	0.323	0.2393		5.4917	4.9977	5.7135		227.952	271.416	197.757		76.3659	90.9641	66.3528		2.3331	2.7474	1.9403		0.5759	0.6747	0.4693		0.4812	0.5761	0.4261		3.234	3.8642	2.8427		151.359	152.064	133.528		244.476	285.667	197.241
		SOKOLL	13.8058	14.9556	12.4602		2.507	2.9841	2.1743		0.2719	0.3256	0.241		5.507	5.0117	5.7307		230.206	273.941	199.437		77.1145	91.803	66.9112		2.3613	2.7789	1.9613		0.5835	0.6831	0.4749		0.4854	0.5808	0.4292		3.2637	3.8975	2.8649		152.72	153.345	134.543		247.796	289.388	199.718
		18 SAWYT 19/20	12.1681	13.395	11.259		2.2752	2.7449	2.0196		0.2497	0.3027	0.2262		5.3481	4.8799	5.5748		208.799	251.845	185.152		70.0026	84.462	62.1651		2.0938	2.5028	1.7828		0.5118	0.6092	0.4271		0.4452	0.5393	0.4024		2.9815	3.6061	2.6766		139.789	142.133	125.913		216.255	256.83	178.668
	SiNPs100	Giza 171	9.7115	11.0763	9.422		1.9276	2.3895	1.7831		0.2164	0.2686	0.2035		5.0382	4.6354	5.284		176.69	219.017	163.303		59.3348	73.5554	54.9063		1.6925	2.0925	1.5097		0.4044	0.4993	0.354		0.3849	0.4777	0.3614		2.5581	3.1734	2.3885		120.392	125.475	112.715		168.942	208.459	146.475
		Sakha 95	9.7977	11.1655	9.4926		1.9398	2.4032	1.7922		0.2176	0.2699	0.2044		5.0509	4.6462	5.2966		177.816	220.28	164.144		59.7091	73.9749	55.1855		1.7066	2.1083	1.5202		0.4081	0.5035	0.3568		0.387	0.4801	0.363		2.573	3.19	2.3996		121.073	126.116	113.223		170.602	210.319	147.714
		Misr 3	10.7459	12.0573	10.1992		2.074	2.5399	1.8832		0.2304	0.283	0.2131		5.1813	4.7472	5.4159		190.21	232.906	172.547		63.8265	78.1697	57.9773		1.8614	2.2661	1.6252		0.4496	0.5458	0.3849		0.4103	0.5038	0.3787		2.7364	3.3565	2.5104		128.559	132.523	118.299		188.863	228.923	160.095
		Gemmeiza-9	12.7284	13.93	11.6476		2.3545	2.8269	2.0697		0.2573	0.3105	0.231		5.406	4.9276	5.6278		216.123	259.421	189.774		72.4357	86.9789	63.7006		2.1853	2.5975	1.8405		0.5363	0.6345	0.4425		0.459	0.5536	0.4111		3.078	3.706	2.7375		144.213	145.977	128.705		227.045	267.993	185.478
		Giza-168	12.2112	13.4395	11.259		2.2813	2.7517	2.0196		0.2503	0.3033	0.2262		5.3527	4.884	5.5748		209.363	252.476	185.152		70.1898	84.6718	62.1651		2.1008	2.5107	1.7828		0.5137	0.6113	0.4271		0.4463	0.5405	0.4024		2.9889	3.6145	2.6766		140.129	142.453	125.913		217.085	257.76	178.668
		Sids-14	13.892	15.0447	12.5308		2.5192	2.9978	2.1834		0.2731	0.3269	0.2419		5.5146	5.0186	5.7392		231.332	275.204	200.278		77.4889	92.2225	67.1904		2.3754	2.7947	1.9718		0.5873	0.6873	0.4777		0.4875	0.5832	0.4308		3.2785	3.9141	2.876		153.4	153.986	135.051		249.456	291.248	200.956
		SOKOLL	14.3661	15.4906	12.8488		2.5862	3.0661	2.2243		0.2795	0.3335	0.2458		5.5548	5.0522	5.7765		237.529	281.517	204.059		79.5476	94.32	68.4467		2.4528	2.8736	2.0191		0.608	0.7085	0.4904		0.4992	0.595	0.4379		3.3602	3.9973	2.9258		157.144	157.189	137.335		258.587	300.55	206.528
		18 SAWYT 19/20	12.3405	13.5733	11.365		2.2996	2.7722	2.0333		0.2521	0.3053	0.2275		5.3664	4.8961	5.5895		211.053	254.37	186.412		70.7513	85.301	62.5839		2.1219	2.5344	1.7985		0.5194	0.6176	0.4313		0.4494	0.5441	0.4048		3.0112	3.6394	2.6932		141.15	143.415	126.675		219.575	260.551	180.526
	SiNPs200	Giza 171	14.6247	15.7136	13.0608		2.6228	3.1003	2.2516		0.2831	0.3367	0.2484		5.5759	5.0684	5.8006		240.909	284.673	206.58		80.6705	95.3687	69.2843		2.495	2.9131	2.0506		0.6193	0.719	0.4988		0.5055	0.601	0.4426		3.4048	4.0389	2.9591		159.185	158.791	138.858		263.567	305.202	210.242
		Sakha 95	10.0563	11.3885	9.6693		1.9764	2.4373	1.8149		0.2211	0.2732	0.2066		5.0882	4.6725	5.3276		181.196	223.436	166.244		60.832	75.0236	55.8834		1.7488	2.1478	1.5465		0.4195	0.5141	0.3638		0.3934	0.486	0.3669		2.6176	3.2316	2.4273		123.114	127.718	114.492		175.583	214.97	150.809
		Misr 3	11.0906	12.3694	10.4465		2.1227	2.5877	1.915		0.2351	0.2876	0.2162		5.2247	4.7801	5.455		194.716	237.325	175.488		65.3237	79.6379	58.9545		1.9178	2.3213	1.662		0.4647	0.5606	0.3947		0.4188	0.5121	0.3843		2.7958	3.4147	2.5492		131.281	134.765	120.076		195.504	235.435	164.429
		Gemmeiza-9	12.987	14.153	11.8596		2.3911	2.8611	2.097		0.2608	0.3138	0.2336		5.4314	4.9467	5.6556		219.502	262.577	192.294		73.5586	88.0277	64.5381		2.2275	2.6369	1.872		0.5477	0.6451	0.451		0.4653	0.5595	0.4158		3.1226	3.7476	2.7707		146.254	147.579	130.228		232.025	272.644	189.193
		Giza-168	12.8577	14.0192	11.7536		2.3728	2.8406	2.0833		0.2591	0.3118	0.2323		5.4188	4.9353	5.6418		217.812	260.683	191.034		72.9971	87.3984	64.1194		2.2064	2.6133	1.8563		0.542	0.6387	0.4468		0.4621	0.5559	0.4135		3.1003	3.7227	2.7541		145.233	146.618	129.467		229.535	269.853	187.336
		Sids-14	14.0213	15.1339	12.6015		2.5374	3.0115	2.1925		0.2749	0.3282	0.2428		5.5258	5.0254	5.7476		233.022	276.466	201.118		78.0503	92.642	67.4696		2.3965	2.8105	1.9823		0.5929	0.6916	0.4805		0.4907	0.5856	0.4324		3.3008	3.9307	2.8871		154.421	154.627	135.558		251.946	293.109	202.194
		SOKOLL	17.1675	18.1214	14.9331		2.9826	3.4694	2.4927		0.3175	0.3721	0.2715		5.7558	5.2232	5.9907		274.145	318.764	228.849		91.7127	106.695	76.6827		2.9104	3.3391	2.3289		0.7305	0.8331	0.5733		0.5679	0.665	0.4845		3.843	4.4884	3.2527		179.263	176.09	152.31		312.539	355.433	243.054
		18 SAWYT 19/20	12.2543	13.4841	11.3297		2.2874	2.7586	2.0287		0.2509	0.304	0.2271		5.3573	4.8881	5.5846		209.926	253.108	185.992		70.3769	84.8815	62.4443		2.1078	2.5186	1.7933		0.5156	0.6134	0.4299		0.4473	0.5417	0.404		2.9963	3.6228	2.6876		140.469	142.774	126.421		217.915	258.69	179.907
